# Supplementary material for: Canonical and Divergent N-Terminal HBx Isoform Proteins Unveiled: Characteristics and Roles during HBV Replication
Source: Biomedicines. 2021 Nov 16;9(11):1701. doi: 10.3390/biomedicines9111701 (PMC8616016; doi:10.3390/biomedicines9111701)
Supplement: Supplementary file 1 [file biomedicines-09-01701-s001.zip]

Archive with 1 entries (1 files):
- biomedicines-1449250-supplementary.pdf
